# Supplementary material for: PROGRESS (Patient-Reported Outcomes in Genital Reconstructive Surgeries): A Validated Patient-Reported Outcome Measure Questionnaire to Assess Post-Operative Functional Improvement Following Feminising Genital Reconstructive Surgery
Source: J Clin Med. 2025 Apr 14;14(8):2687. doi: 10.3390/jcm14082687 (PMC12027601; doi:10.3390/jcm14082687)
Supplement: Supplementary file 1 [file jcm-14-02687-s001.zip]

Archive with 1 entries (1 files):
- jcm-3423401-supplementary.pdf
